# Supplementary material for: COVID-19 related messaging, beliefs, information sources, and mitigation behaviors in Virginia: a cross-sectional survey in the summer of 2020
Source: PeerJ. 2024 Jan 8;12:e16714. doi: 10.7717/peerj.16714 (PMC10782956; doi:10.7717/peerj.16714)
Supplement: Supplemental Information 1 [file peerj-12-16714-s001.do]

*Analyses Code for COVID Messaging Study
*Author: Rachel Silverman
*Created: Aug 2020 
*Last modified: 26 Oct 2020
******************************************************************************************************************

*set working directory
cd "/Users/rsilverman/Desktop/Covid19MessagingStudy/"
*import data
use "AnalysisData/preliminary_analysis_23July2020_total_Public.dta", clear

*group gender for analysis
gen male=.
replace male=1 if gender=="male"
replace male=0 if gender=="female"

gen female=0 if male==1
replace female=1 if male==0

*make a variable indicating Young Adult.
gen YA=0
replace YA=1 if agegroup=="18-24"
replace YA=. if agegroup==""

*group elderly together for analysis
gen agegroup2=agegroup
replace agegroup2="70+" if agegroup=="70-79"| agegroup=="80+"

*Indicate missing race data
replace race="" if Q37_1==. & Q37_2==. &  Q37_3==. &  Q37_4==. &  Q37_5==. &  Q37_6==. &  Q37_7==. &  Q37_8==.
replace race_simple="" if Q37_1==. & Q37_2==. &  Q37_3==. &  Q37_4==. &  Q37_5==. &  Q37_6==. &  Q37_7==. &  Q37_8==.
replace race_standard="" if Q37_1==. & Q37_2==. &  Q37_3==. &  Q37_4==. &  Q37_5==. &  Q37_6==. &  Q37_7==. &  Q37_8==.

*group race for analyses
gen white=.
replace white=1 if race_standard=="White non-Hispanic"
replace white=0 if race_standard!="" & race_standard!="White non-Hispanic"

gen white_0=1 if white==0 
replace white_0=0 if white==1 

*group masking for analysis
gen mask=0
replace mask=1 if Q40_14==1
gen mask_0=1 if mask==0
replace mask_0=0 if mask==1

*group distancing for analysis
gen distancing=0
replace distancing=1 if Q40_5==1

gen distancing_0=1 if distancing==0
replace distancing_0=0 if distancing==1

*group political affiliation/identity for analysis
gen republican=.
replace republican=0 if simple_politicalparty==2
replace republican=1 if simple_politicalparty==1
replace republican=2 if simple_politicalparty==9

gen politicstxt="a. dem" if simple_politicalparty==2  
replace politicstxt="b. repub" if simple_politicalparty==1 
replace politicstxt="c. inde/other/none" if simple_politicalparty==9 

*group education for analysis
gen college_deg=.
replace college_deg=1 if education==5
replace college_deg=1 if education==6
replace college_deg=1 if education==7
replace college_deg=0 if education !=. & college_deg==.
tab college_deg education, missing

*group info sourses
gen NIH=0
replace NIH=1 if Q3_25==1

gen no_info=0
replace no_info=1 if Q3_27==1

*rename income variable to be informative
rename Q17 house_income

*create date variable for when survey was completed
generate surveymonth=month(StartDate) 

*Make indicator variables for region
tab Region, gen(region_num)

gen Southwest=.
replace Southwest=1 if Region=="Southwest"
replace Southwest=0 if Region!="Southwest" & Region!=""
replace Region="a. Southwest" if Region=="Southwest"

*Make binary income variable for analysis
tab house_income, missing

gen income_under100k=.
replace income_under100k=0 if house_income==11
replace income_under100k=1 if house_income!=11 & house_income!=.
tab income_under100k, missing

gen income_under40k=.
replace income_under40k=0 if house_income>=3 & house_income!=.
replace income_under40k=1 if house_income!=. & income_under40k==.

gen income_under60k=.
replace income_under60k=0 if house_income>=7 & house_income!=.
replace income_under60k=1 if house_income!=. & income_under60k==.

gen income_under80k=.
replace income_under80k=0 if house_income>=9 & house_income!=.
replace income_under80k=1 if house_income!=. & income_under80k==.

***In Manuscript Text***
*Eligibility
tab1 Q1 Q45 Q47, missing
drop if Q47==.
*Completion
tab Progress
*Survey month
hist StartDate
tab surveymonth
*concern about being infected and sick
tab1 Q30 Q54 Q56 Q53, missing

*Eligibility
tab1 Q1 Q45 Q47, missing
drop if Q47==.

*drop if there were no survey responses completed:
drop if Progress<10 & Q28_1_1==.
tab Progress

******************
*Make clean analysis variables:

*Race/Ethnicity
gen race_cat="NHWhite" if race_standard=="White non-Hispanic"
replace race_cat="Black" if race_standard=="Black"
replace race_cat="Asian" if race_standard=="Asian"
replace race_cat="Other" if race_standard=="Multiracial" | race_standard=="Middle Eastern" | race_standard=="AmInAlsNtv"
replace race_cat="Hispanic" if race_standard=="Hispanic only/white" 
replace race_cat="Hispanic" if hispanic=="Hispanic" & race_standard==""
tab race_cat race_standard, missing

*Income
gen income_cat=""
replace income_cat="under 60" if income_under60k==1
replace income_cat="60 to 100" if income_under60k==0 & income_under100k==1
replace income_cat="100 and up" if income_under100k==0
tab income_cat house_income, missing

gen nocollege_deg=1 if college_deg==0
replace nocollege_deg=0 if college_deg==1

gen missing_employment_info=1 if Q19_1==. & Q19_2==. & Q19_3==. & Q19_5==. & Q19_6==. & Q19_12==. & Q19_14==. & Q19_7==.
tab missing_employment_info, missing
gen info_noreponse=1 if Q3_1==. & Q3_2==. & Q3_3==. & Q3_16==. & Q3_17==. & Q3_19==. & Q3_20==. & Q3_21==. & Q3_22==. & Q3_23==. & Q3_24==. & Q3_25==. & Q3_26==. & Q3_27==. & Q3_28==.

gen impact_noresponse=1 if Q4_1==. &  Q4_2==. &  Q4_17==. &  Q4_3==. & Q4_4==. & Q4_5==. & Q4_6==. & Q4_7==. & Q4_8==. & Q4_9==. & Q4_10==. & Q4_11==. & Q4_12==. & Q4_18==. & Q4_19==. & Q4_13==. & Q4_14==. & Q4_20==. & Q4_15==.

gen age60=.
replace age60=1 if agegroup2=="60-69" | agegroup2=="70+"
replace age60=0 if agegroup2!="" & age60==.
tab  agegroup age60, missing

gen believe_noresponse=1 if Q28_1_2==. & Q28_2_2==. & Q28_3_2==. & Q28_4_2==. & Q28_5_2==. & Q28_6_2==. & Q28_7_2==. & Q28_8_2==. & Q28_9_2==. & Q28_10_2==. & Q28_11_2==. & Q28_12_2==. & Q28_13_2==. & Q28_14_2==. & Q28_15_2==. & Q28_16_2==. & Q28_17_2==. & Q28_9_2==.

gen affected_noresponse=1 if Q28_1_4==. & Q28_2_4==. & Q28_3_4==. & Q28_4_4==. & Q28_5_4==. & Q28_6_4==. & Q28_7_4==. & Q28_8_4==. & Q28_9_4==. & Q28_10_4==. & Q28_11_4==. & Q28_12_4==. & Q28_13_4==. & Q28_14_4==. & Q28_15_4==. & Q28_16_4==. & Q28_17_4==.

gen believeaffected_noresponse=1 if affected_noresponse==1 & believe_noresponse==1


gen behaviors_noresponse=1 if Q40_2==. & Q40_3==. & Q40_4==. & Q40_5==. & Q40_6==. & Q40_20==. & Q40_19==. & Q40_18==. & Q40_22==. & Q40_7==. & Q40_8==. & Q40_9==. & Q40_15==. &Q40_10==. & Q40_21==. & Q40_11==. & Q40_14==. & Q40_16==. & Q40_17==. & Q40_23==. & Q40_24==. & Q40_25==. & Q40_1==.

gen NIH_0=1 if NIH==0
replace NIH_0=0 if NIH==1
replace NIH_0=. if info_noreponse==1
replace NIH=. if info_noreponse==1

replace pseudoscientific=. if believeaffected_noresponse==1
****************

save "AnalysisData/preliminary_analysis_23July2020_TOTALPublic.dta", replace

********************
*Make Tables and Figures
use "AnalysisData/preliminary_analysis_23July2020_TOTALPublic.dta", clear

***Figure 1*** Map Data
tab CityCounty, missing


***Table 1*** Sumarize paticipant characteristics
*Geography
tab Region, missing
*Demographics
tab1 gender agegroup race_standard race_cat hispanic orientation politicalparty education house_income, missing
*Employment & employment change
tab1 Q19_1 Q19_2 Q19_3 Q19_5 Q19_6 Q19_12 Q19_14 Q19_7 Q35, missing

***Figure 2*** Trusted Info Sources 
*Output for Figures:
replace NIH=. if info_noreponse==1
tab info_noreponse, missing
*A. Overall
tab1 Q3_1 Q3_2 Q3_3 Q3_16 Q3_17 Q3_19 Q3_20 Q3_21 Q3_22 Q3_23 Q3_24 Q3_25 Q3_26 Q3_27 if info_noreponse==., missing
*B. how does gender influence info sources?
tab2 gender Q3_1 Q3_2 Q3_3 Q3_16 Q3_17 Q3_19 Q3_20 Q3_21 Q3_22 Q3_23 Q3_24 Q3_25 Q3_26 Q3_27 if info_noreponse==., missing firstonly row chi2
tab2 gender Q3_1 Q3_2 Q3_3 Q3_16 Q3_17 Q3_19 Q3_20 Q3_21 Q3_22 Q3_23 Q3_24 Q3_25 Q3_26 Q3_27 if info_noreponse==. & gender!="other" & gender!="", missing firstonly row chi2
*C. Age
tab2 agegroup Q3_1 Q3_2 Q3_3 Q3_16 Q3_17 Q3_19 Q3_20 Q3_21 Q3_22 Q3_23 Q3_24 Q3_25 Q3_26 Q3_27 if agegroup!="" & info_noreponse==., missing firstonly row chi2
tab2 agegroup Q3_1 Q3_2 Q3_3 Q3_16 Q3_17 Q3_19 Q3_20 Q3_21 Q3_22 Q3_23 Q3_24 Q3_25 Q3_26 Q3_27 if info_noreponse==., missing firstonly row chi2
tab2 YA Q3_1 Q3_2 Q3_3 Q3_16 Q3_17 Q3_19 Q3_20 Q3_21 Q3_22 Q3_23 Q3_24 Q3_25 Q3_26 Q3_27 if agegroup!="" & info_noreponse==., missing firstonly row chi2
*D. how does race influence info sources?
**small nubmers of some minority groups, just group white and others for now. 
tab2 white Q3_1 Q3_2 Q3_3 Q3_16 Q3_17 Q3_19 Q3_20 Q3_21 Q3_22 Q3_23 Q3_24 Q3_25 Q3_26 Q3_27 if white!=. & info_noreponse==., missing firstonly row chi2
tab2 race_standard Q3_1 Q3_2 Q3_3 Q3_16 Q3_17 Q3_19 Q3_20 Q3_21 Q3_22 Q3_23 Q3_24 Q3_25 Q3_26 Q3_27 if race_standard!="" & info_noreponse==., missing firstonly row chi2
tab2 race_cat Q3_1 Q3_2 Q3_3 Q3_16 Q3_17 Q3_19 Q3_20 Q3_21 Q3_22 Q3_23 Q3_24 Q3_25 Q3_26 Q3_27 if race_cat!="" & info_noreponse==., missing firstonly row chi2
*E. How does politics influence info sources?
tab2 politicstxt Q3_1 Q3_2 Q3_3 Q3_16 Q3_17 Q3_19 Q3_20 Q3_21 Q3_22 Q3_23 Q3_24 Q3_25 Q3_26 Q3_27 if info_noreponse==., missing firstonly row chi2
*just compare dems to republicans
tab2 politicstxt Q3_1 Q3_2 Q3_3 Q3_16 Q3_17 Q3_19 Q3_20 Q3_21 Q3_22 Q3_23 Q3_24 Q3_25 Q3_26 Q3_27 if politicstxt!="c. inde/other/none" & info_noreponse==., missing firstonly row chi2
*F. Education
tab2 college_deg Q3_1 Q3_2 Q3_3 Q3_16 Q3_17 Q3_19 Q3_20 Q3_21 Q3_22 Q3_23 Q3_24 Q3_25 Q3_26 Q3_27 if college_deg!=. & info_noreponse==., missing firstonly row chi2
*G. Income
tab2 income_cat Q3_1 Q3_2 Q3_3 Q3_16 Q3_17 Q3_19 Q3_20 Q3_21 Q3_22 Q3_23 Q3_24 Q3_25 Q3_26 Q3_27 if income_cat!="" & info_noreponse==., missing firstonly row chi2
*H. Region:
tab2 Region Q3_1 Q3_2 Q3_3 Q3_16 Q3_17 Q3_19 Q3_20 Q3_21 Q3_22 Q3_23 Q3_24 Q3_25 Q3_26 Q3_27 if info_noreponse==., missing firstonly row chi2
tab2 Region Q3_1 Q3_2 Q3_3 Q3_16 Q3_17 Q3_19 Q3_20 Q3_21 Q3_22 Q3_23 Q3_24 Q3_25 Q3_26 Q3_27 if Region!="" & info_noreponse==., missing firstonly row chi2

***Figure 3***Perception of seriousness and what things impacted this belief
*A. Overall
tab1 Q4_1 Q4_2 Q4_17 Q4_3 Q4_4 Q4_5 Q4_6 Q4_7 Q4_8 Q4_9 Q4_10 Q4_11 Q4_12 Q4_18 Q4_19 Q4_13 Q4_14 Q4_20 Q4_15 if impact_noresponse==., missing 
*B. Gender
tab2 gender Q4_1 Q4_2 Q4_17 Q4_3 Q4_4 Q4_5 Q4_6 Q4_7 Q4_8 Q4_9 Q4_10 Q4_11 Q4_12 Q4_18 Q4_19 Q4_13 Q4_14 Q4_20 Q4_15 if impact_noresponse==. & gender!="other" & gender!="", missing firstonly row chi2
*C. AgeGroup
tab2 agegroup2 Q4_1 Q4_2 Q4_17 Q4_3 Q4_4 Q4_5 Q4_6 Q4_7 Q4_8 Q4_9 Q4_10 Q4_11 Q4_12 Q4_18 Q4_19 Q4_13 Q4_14 Q4_20 Q4_15 if impact_noresponse==. & agegroup2!="", missing firstonly row chi2
tab2 YA Q4_1 Q4_2 Q4_17 Q4_3 Q4_4 Q4_5 Q4_6 Q4_7 Q4_8 Q4_9 Q4_10 Q4_11 Q4_12 Q4_18 Q4_19 Q4_13 Q4_14 Q4_20 Q4_15 if impact_noresponse==. & agegroup2!="", missing firstonly row chi2
tab agegroup2 YA, missing

*D. Race/Ethnicity
tab2 race_cat Q4_1 Q4_2 Q4_17 Q4_3 Q4_4 Q4_5 Q4_6 Q4_7 Q4_8 Q4_9 Q4_10 Q4_11 Q4_12 Q4_18 Q4_19 Q4_13 Q4_14 Q4_20 Q4_15 if impact_noresponse==. & race_standard!="" & race_cat!="Hispanic", missing firstonly row chi2
tab white race_cat, missing
tab2 white Q4_1 Q4_2 Q4_17 Q4_3 Q4_4 Q4_5 Q4_6 Q4_7 Q4_8 Q4_9 Q4_10 Q4_11 Q4_12 Q4_18 Q4_19 Q4_13 Q4_14 Q4_20 Q4_15 if impact_noresponse==. & race_standard!="" & race_cat!="Hispanic", missing firstonly row chi2
tab1 Q4_1 Q4_2 Q4_17 Q4_3 Q4_4 Q4_5 Q4_6 Q4_7 Q4_8 Q4_9 Q4_10 Q4_11 Q4_12 Q4_18 Q4_19 Q4_13 Q4_14 Q4_20 Q4_15 if impact_noresponse==. & hispanic=="Hispanic", missing
tab1 Q37_1 Q37_2 Q37_3 Q37_4 Q37_5 Q37_6 Q37_7 Q37_8, missing
tab race, missing
tab race
*E. Politics
tab2 politicstxt Q4_1 Q4_2 Q4_17 Q4_3 Q4_4 Q4_5 Q4_6 Q4_7 Q4_8 Q4_9 Q4_10 Q4_11 Q4_12 Q4_18 Q4_19 Q4_13 Q4_14 Q4_20 Q4_15 if impact_noresponse==. , missing firstonly row chi2
*just compare dems to republicans
tab2 politicstxt Q4_1 Q4_2 Q4_17 Q4_3 Q4_4 Q4_5 Q4_6 Q4_7 Q4_8 Q4_9 Q4_10 Q4_11 Q4_12 Q4_18 Q4_19 Q4_13 Q4_14 Q4_20 Q4_15 if impact_noresponse==. & politicstxt!="c. inde/other/none" & politicstxt!="", missing firstonly row chi2
*just compare dems to republicans
tab2 politicstxt Q4_1 Q4_2 Q4_17 Q4_3 Q4_4 Q4_5 Q4_6 Q4_7 Q4_8 Q4_9 Q4_10 Q4_11 Q4_12 Q4_18 Q4_19 Q4_13 Q4_14 Q4_20 Q4_15 if impact_noresponse==. & politicstxt!="", missing firstonly row chi2
*F. Education
tab college_deg education, missing
tab2 college_deg Q4_1 Q4_2 Q4_17 Q4_3 Q4_4 Q4_5 Q4_6 Q4_7 Q4_8 Q4_9 Q4_10 Q4_11 Q4_12 Q4_18 Q4_19 Q4_13 Q4_14 Q4_20 Q4_15 if impact_noresponse==. & college_deg!=., missing firstonly row chi2
*G. Income
tab2 income_cat Q4_1 Q4_2 Q4_17 Q4_3 Q4_4 Q4_5 Q4_6 Q4_7 Q4_8 Q4_9 Q4_10 Q4_11 Q4_12 Q4_18 Q4_19 Q4_13 Q4_14 Q4_20 Q4_15 if impact_noresponse==. & income_cat!="", missing firstonly row chi2
*H. Region
tab2 Region Q4_1 Q4_2 Q4_17 Q4_3 Q4_4 Q4_5 Q4_6 Q4_7 Q4_8 Q4_9 Q4_10 Q4_11 Q4_12 Q4_18 Q4_19 Q4_13 Q4_14 Q4_20 Q4_15 if impact_noresponse==. & Region!="", missing firstonly row chi2

*Other cross tabs:
*By perceived seriousness
tab2 veryserious Q30, missing
tab2 veryserious gender agegroup YA race_standard white hispanic orientation politicalparty simple_politicalparty education college_deg house_income Region, missing firstonly col chi2
tab2 veryserious gender agegroup YA race_standard white hispanic orientation politicalparty simple_politicalparty education college_deg house_income Region, firstonly col chi2
tab2 veryserious gender agegroup YA race_standard white hispanic orientation politicalparty simple_politicalparty education college_deg house_income Region if gender!="other", firstonly col chi2
tab2 veryserious male, col chi2
tab2 veryserious simple_politicalparty, col chi2
tab2 veryserious simple_politicalparty, col chi2
tab2 veryserious YA, col chi2
tab2 veryserious agegroup2, col chi2
tab2 veryserious age60, col chi2
tab2 veryserious orientation, col chi2
tab2 veryserious college_deg, col chi2
tab2 veryserious house_income, col chi2
tab2 veryserious income_under40k, col chi2
tab2 veryserious income_under60k, col chi2
tab2 veryserious income_under100k, col chi2
tab2 veryserious race_standard, col chi2
tab2 veryserious Q3_1 Q3_2 Q3_3 Q3_16 Q3_17 Q3_19 Q3_20 Q3_21 Q3_22 Q3_23 Q3_24 Q3_25 Q3_26 Q3_27, missing firstonly row chi2

***Figure 4****Messages Believed and Affected Behaviors
tab1 Q28_1_2 Q28_1_4 Q28_2_2 Q28_2_4  Q28_3_2 Q28_3_4  Q28_4_2 Q28_4_4  Q28_5_2 Q28_5_4  Q28_6_2 Q28_6_4 Q28_7_2 Q28_7_4  Q28_8_2 Q28_8_4  Q28_9_2 Q28_9_4 Q28_10_2 Q28_10_4 Q28_11_2 Q28_11_4 Q28_12_2 Q28_12_4 Q28_13_2 Q28_13_4 Q28_14_2 Q28_14_4 Q28_15_2 Q28_15_4 Q28_16_2 Q28_16_4 Q28_17_2 Q28_17_4 if believeaffected_noresponse==., missing

***Figure 5***Alternative messages
*what are these alt beliefs for reference
tab pseudoscientific if believeaffected_noresponse==., missing
tab1 Q28_4_2 Q28_10_2 Q28_12_2 Q28_13_2 Q28_14_2 Q28_15_2 Q28_16_2 if believeaffected_noresponse==. , missing
*By pseudoscientific/conspiracy beliefs (increase sales; population control; natural remedies; hoax; endtimes; bioweapon; social security)
tab2 pseudoscientific gender agegroup race_standard race_cat hispanic white orientation politicalparty simple_politicalparty politicstxt education college_deg house_income if believeaffected_noresponse==., missing firstonly col chi2
*A. Gender
tab2 pseudoscientific gender if believeaffected_noresponse==. & gender!="" & gender!="other", missing firstonly col chi2
*B. Age
tab2 pseudoscientific agegroup if believeaffected_noresponse==. & agegroup!="", missing firstonly col chi2
tab2 pseudoscientific YA if believeaffected_noresponse==. & agegroup!="", missing firstonly col chi2
*C. Race
tab2 pseudoscientific white if believeaffected_noresponse==. & white!=., missing firstonly col chi2
tab2 pseudoscientific race_cat if believeaffected_noresponse==. & race_cat!="", missing firstonly col chi2
*D. Politics
tab2 pseudoscientific politicstxt if believeaffected_noresponse==. & politicstxt!="" & politicstxt!="c. inde/other/none", missing firstonly col chi2
*E. Education
tab2 pseudoscientific college_deg if believeaffected_noresponse==. & education!=., missing firstonly col chi2
*F. Income
tab2 pseudoscientific income_cat if believeaffected_noresponse==. & income_cat!="", missing firstonly col chi2
*G. Region
tab2 pseudoscientific Region if believeaffected_noresponse==. & Region!="", missing firstonly col chi2

*H. Info sources & pseudoscientific beliefs
tab2 pseudoscientific Q3_1 Q3_2 Q3_3 Q3_16 Q3_17 Q3_19 Q3_20 Q3_21 Q3_22 Q3_23 Q3_24 Q3_25 Q3_26 Q3_27 if believeaffected_noresponse==. & info_noreponse==., missing firstonly row chi2

*text
tab2 pseudoscientific agegroup college_deg education NIH no_info if believeaffected_noresponse==. ,  missing firstonly row chi2

***Figure 6***Behavior changes
*A. Overall
tab1 Q40_2 Q40_3 Q40_4 Q40_5 Q40_6 Q40_20 Q40_19 Q40_18 Q40_22 Q40_7 Q40_8 Q40_9 Q40_15 Q40_10 Q40_21 Q40_11 Q40_14 Q40_16 Q40_17 Q40_23 Q40_24 Q40_25 Q40_1 if behaviors_noresponse==., missing
**By behavior changes: mask wearing and social distancing behevior changes
*A-H*
*Mask
tab2 Q40_14 gender agegroup agegroup2 race_standard race_cat white hispanic orientation politicalparty simple_politicalparty education college_deg house_income income_cat Region if behaviors_noresponse==., missing firstonly col chi2
*Distancing
tab2 Q40_5 gender agegroup agegroup2 race_standard race_cat hispanic orientation politicalparty simple_politicalparty education house_income income_cat Region if behaviors_noresponse==., missing firstonly col chi2

*Mask and distancing messaging belief by demographics:
*Mask message question
tab2 Q28_9_2 gender agegroup agegroup2 race_standard hispanic orientation politicalparty education house_income, missing firstonly col chi2
*Distancing message question
tab2 Q28_7_2 gender agegroup race_standard hispanic orientation politicalparty education house_income, missing firstonly col chi2

*I-J*
*how are info sources related to masks and distancing
tab2 mask Q3_1 Q3_2 Q3_3 Q3_16 Q3_17 Q3_19 Q3_20 Q3_21 Q3_22 Q3_23 Q3_24 Q3_25 Q3_26 Q3_27 if info_noreponse==. & behaviors_noresponse==., missing firstonly col chi2
tab2 distancing Q3_1 Q3_2 Q3_3 Q3_16 Q3_17 Q3_19 Q3_20 Q3_21 Q3_22 Q3_23 Q3_24 Q3_25 Q3_26 Q3_27 if info_noreponse==. & behaviors_noresponse==., missing firstonly col chi2
*
tab2 mask Q3_1 Q3_2 Q3_3 Q3_16 Q3_17 Q3_19 Q3_20 Q3_21 Q3_22 Q3_23 Q3_24 Q3_25 Q3_26 Q3_27 if info_noreponse==. & behaviors_noresponse==., missing firstonly row chi2
tab2 distancing Q3_1 Q3_2 Q3_3 Q3_16 Q3_17 Q3_19 Q3_20 Q3_21 Q3_22 Q3_23 Q3_24 Q3_25 Q3_26 Q3_27 if info_noreponse==. & behaviors_noresponse==., missing firstonly row chi2
**
tab2 mask NIH no_info, missing firstonly col chi2
tab2 distancing NIH no_info, missing firstonly col chi2


***Added June 2022:
*How were events related to masking and distancing:
tab2 mask Q4_1 Q4_2 Q4_17 Q4_3 Q4_4 Q4_5 Q4_6 Q4_7 Q4_8 Q4_9 Q4_10 Q4_11 Q4_12 Q4_18 Q4_19 Q4_13 Q4_14 Q4_20 Q4_15 if impact_noresponse==. & behaviors_noresponse==., missing firstonly col chi2
tab2 distancing Q4_1 Q4_2 Q4_17 Q4_3 Q4_4 Q4_5 Q4_6 Q4_7 Q4_8 Q4_9 Q4_10 Q4_11 Q4_12 Q4_18 Q4_19 Q4_13 Q4_14 Q4_20 Q4_15 if impact_noresponse==.  & behaviors_noresponse==., missing firstonly col chi2
*
tab2 mask Q4_1 Q4_2 Q4_17 Q4_3 Q4_4 Q4_5 Q4_6 Q4_7 Q4_8 Q4_9 Q4_10 Q4_11 Q4_12 Q4_18 Q4_19 Q4_13 Q4_14 Q4_20 Q4_15 if impact_noresponse==. & behaviors_noresponse==., missing firstonly row chi2
tab2 distancing Q4_1 Q4_2 Q4_17 Q4_3 Q4_4 Q4_5 Q4_6 Q4_7 Q4_8 Q4_9 Q4_10 Q4_11 Q4_12 Q4_18 Q4_19 Q4_13 Q4_14 Q4_20 Q4_15 if impact_noresponse==.  & behaviors_noresponse==., missing firstonly row chi2

**by politics
tab politicalparty
tab2 mask Q4_1 Q4_2 Q4_17 Q4_3 Q4_4 Q4_5 Q4_6 Q4_7 Q4_8 Q4_9 Q4_10 Q4_11 Q4_12 Q4_18 Q4_19 Q4_13 Q4_14 Q4_20 Q4_15 if impact_noresponse==. & behaviors_noresponse==. &politicalparty==1, missing firstonly row chi2
**
tab2 mask Q4_1 Q4_2 Q4_17 Q4_3 Q4_4 Q4_5 Q4_6 Q4_7 Q4_8 Q4_9 Q4_10 Q4_11 Q4_12 Q4_18 Q4_19 Q4_13 Q4_14 Q4_20 Q4_15 if impact_noresponse==. & behaviors_noresponse==. &politicalparty==2, missing firstonly row chi2
**
tab2 mask Q4_1 Q4_2 Q4_17 Q4_3 Q4_4 Q4_5 Q4_6 Q4_7 Q4_8 Q4_9 Q4_10 Q4_11 Q4_12 Q4_18 Q4_19 Q4_13 Q4_14 Q4_20 Q4_15 if impact_noresponse==. & behaviors_noresponse==. &politicalparty>=3 & politicalparty!=., missing firstonly row chi2

**by gender
tab2 mask Q4_1 Q4_2 Q4_17 Q4_3 Q4_4 Q4_5 Q4_6 Q4_7 Q4_8 Q4_9 Q4_10 Q4_11 Q4_12 Q4_18 Q4_19 Q4_13 Q4_14 Q4_20 Q4_15 if impact_noresponse==. & behaviors_noresponse==. & gender=="female", missing firstonly row chi2
*
tab2 mask Q4_1 Q4_2 Q4_17 Q4_3 Q4_4 Q4_5 Q4_6 Q4_7 Q4_8 Q4_9 Q4_10 Q4_11 Q4_12 Q4_18 Q4_19 Q4_13 Q4_14 Q4_20 Q4_15 if impact_noresponse==. & behaviors_noresponse==. & gender=="male", missing firstonly row chi2


********************************************************

*Regression*

*Table 2*
*unadjusted
xi: logistic mask_0 Southwest, robust
xi: logistic mask_0 male, robust
xi: logistic mask_0 YA, robust
xi: logistic mask_0 white, robust
xi: logistic mask_0 i.politicstxt , robust
xi: logistic mask_0 nocollege_deg, robust
xi: logistic mask_0 income_under100k, robust
xi: logistic mask_0 NIH_0, robust
xi: logistic mask_0 pseudoscientific,  robust

*adjusted
xi: logistic mask_0 Southwest male YA white i.politicstxt nocollege_deg income_under100k NIH_0 pseudoscientific, robust

*unadjusted
xi: logistic distancing_0 Southwest, robust
xi: logistic distancing_0 male, robust
xi: logistic distancing_0 YA, robust
xi: logistic distancing_0 white, robust
xi: logistic distancing_0 i.politicstxt , robust
xi: logistic distancing_0 nocollege_deg, robust
xi: logistic distancing_0 income_under100k, robust
xi: logistic distancing_0 NIH_0, robust
xi: logistic distancing_0 pseudoscientific,  robust

*adjusted
xi: logistic distancing_0 Southwest male YA white i.politicstxt nocollege_deg income_under100k NIH_0 pseudoscientific, robust

*Other models:
*unadjusted:
xi: logistic mask_0 i.Region, robust 
logistic mask_0 region_num1 region_num2 region_num3 region_num4, robust
logistic mask_0 Southwest, robust
xi: logistic mask_0 i.agegroup2, robust 
xi: logistic mask_0 YA, robust
logistic mask_0 male, robust 
logistic mask_0 white, robust 
xi: logistic mask_0 i.politicstxt, robust 
xi: logistic mask_0 nocollege_deg, robust 
xi: logistic mask_0 income_under100k, robust 
logistic mask_0 white, robust 
xi: logistic mask_0 i.politicstxt, robust 
logistic mask_0 male, robust 
xi: logistic mask_0 i.agegroup2, robust 
xi: logistic mask_0 income_under100k, robust 
xi: logistic mask_0 income_under60k, robust 
xi: logistic mask_0 income_under40k, robust 
logistic mask_0 college_deg, robust 
logistic mask_0 NIH, robust 
logistic mask_0 pseudoscientific, robust 
logistic mask_0 region_num1 region_num2 region_num3 region_num4, robust
logistic mask region_num1 region_num2 region_num3 region_num4, robust
logistic mask_0 Southwest, robust
xi: logistic mask_0 white i.politicstxt male i.agegroup2 income_under100k college_deg NIH pseudoscientific Southwest, robust
xi: logistic mask_0 white i.politicstxt male YA income_under100k college_deg NIH_0 pseudoscientific Southwest, robust
xi: logistic mask_0 white i.politicstxt male YA income_under100k NIH_0 pseudoscientific Southwest, robust
xi: logistic mask_0 white i.politicstxt male YA income_under80k NIH_0 pseudoscientific Southwest, robust
xi: logistic mask_0 white i.politicstxt male YA income_under60k NIH_0 pseudoscientific Southwest, robust
xi: logistic mask_0 white i.politicstxt male YA income_under40k NIH_0 pseudoscientific Southwest, robust
xi: logistic mask_0 white i.politicstxt male YA i.house_income NIH_0 pseudoscientific Southwest, robust
xi: logistic mask_0 white, robust 
xi: logistic mask_0 male, robust 
xi: logistic mask_0 YA, robust
xi: logistic mask_0 income_under100k, robust 
xi: logistic mask_0 college_deg, robust 
xi: logistic mask_0 NIH_0, robust
xi: logistic mask_0 pseudoscientific, robust
xi: logistic mask_0 Southwest, robust
xi: logistic distancing_0 white i.politicstxt male i.agegroup2 income_under100k college_deg NIH pseudoscientific Southwest, robust
xi: logistic distancing_0 white i.politicstxt male YA income_under100k college_deg NIH_0 pseudoscientific Southwest, robust
xi: logistic distancing_0 white i.politicstxt male YA income_under100k NIH_0 pseudoscientific Southwest, robust
xi: logistic distancing_0 white i.politicstxt male YA income_under60k NIH_0 pseudoscientific Southwest, robust
xi: logistic distancing_0 white i.politicstxt male YA income_under40k NIH_0 pseudoscientific Southwest, robust
xi: logistic distancing_0 white, robust 
xi: logistic distancing_0 i.politicstxt, robust 
xi: logistic distancing_0 male, robust 
xi: logistic distancing_0 YA, robust
xi: logistic distancing_0 income_under100k, robust 
xi: logistic distancing_0 college_deg, robust 
xi: logistic distancing_0 NIH_0, robust
xi: logistic distancing_0 pseudoscientific, robust
xi: logistic distancing_0 Southwest, robust
xi: logistic mask_0 white i.politicstxt male YA income_under100k college_deg NIH_0 pseudoscientific Southwest, robust
xi: logistic distancing_0 white i.politicstxt male YA income_under100k college_deg NIH_0 pseudoscientific Southwest, robust

********************************************************************************************************************************************
**Odds ratios of no mask wearing:
*unadjusted no mask:
logistic mask_0 white, robust 
xi: logistic mask_0 i.politicstxt, robust 
logistic mask_0 male, robust 
xi: logistic mask_0 i.agegroup2, robust 
xi: logistic mask_0 income_under100k, robust 
logistic mask_0 college_deg, robust 
logistic mask_0 NIH, robust 
logistic mask_0 pseudoscientific, robust 
logistic mask_0 region_num1 region_num2 region_num3 region_num4, robust
logistic mask region_num1 region_num2 region_num3 region_num4, robust
logistic mask_0 Southwest, robust
*Adjusted no mask
xi: logistic mask_0 white i.politicstxt male i.agegroup2 income_under100k college_deg NIH pseudoscientific Southwest, robust
xi: logistic mask_0 white i.politicstxt male i.agegroup2 income_under60k college_deg NIH pseudoscientific Southwest, robust
xi: logistic mask_0 white i.politicstxt male i.agegroup2 income_under40k college_deg NIH pseudoscientific Southwest, robust
*unadjusted distancing:
tab2 distancing male white republican, missing firstonly chi2 col
*Odds ratios of not distancing:
*unadjusted no mask:
logistic distancing_0 white, robust 
xi: logistic distancing_0 i.politicstxt, robust 
logistic distancing_0 male, robust 
*Adjusted no mask
xi: logistic distancing_0 white i.politicstxt male i.agegroup2, robust

******************************************************************************************************************************************************
